# Supplementary material for: High-Fat Diet Induces Pre-Diabetes and Distinct Sex-Specific Metabolic Alterations in Negr1-Deficient Mice
Source: Biomedicines. 2021 Sep 3;9(9):1148. doi: 10.3390/biomedicines9091148 (PMC8466019; doi:10.3390/biomedicines9091148)
Supplement: Supplementary file 1 [file biomedicines-09-01148-s001.zip]

Archive with 3 entries (3 files):
- Supplementary figures.pdf
- Supplementary table S1.pdf
- Supplementary table S2.pdf
